# Supplementary material for: Anti-Hyperglycemic and Antioxidant Effects of Sclerocarya birrea Leaf Crude Extract and Biosynthesized Silver Nanoparticles In Vitro
Source: Int J Mol Sci. 2026 Mar 11;27(6):2584. doi: 10.3390/ijms27062584 (PMC13026587; doi:10.3390/ijms27062584)
Supplement: Supplementary file 1 [file ijms-27-02584-s001.zip]

Archive with 1 entries (1 files):
- ijms-4119275-supplementary.pdf
